# Supplementary material for: Combined Effects of Metals, PCBs, Dioxins, and Furans on Cardiovascular Dysfunction
Source: J Xenobiot. 2025 Jun 19;15(3):94. doi: 10.3390/jox15030094 (PMC12194091; doi:10.3390/jox15030094)
Supplement: Supplementary file 1 [file jox-15-00094-s001.zip]

Archive with 1 entries (1 files):
- jox-3677970-supplementary.pdf
